# Supplementary material for: Evaluating extraction methods to study canine urine microbiota
Source: PLoS One. 2021 Jul 9;16(7):e0253989. doi: 10.1371/journal.pone.0253989 (PMC8270191; doi:10.1371/journal.pone.0253989)
Supplement: S2 Table — Total and bacterial DNA concentrations and number of 16S reads in each sample. (16S read counts are reported both before and after running “decontam,” an R package that identifies and removes potential contaminant taxa.) B = Bacteremia, BTL = Blood & Tissue with Lysozyme, MB = Magnetic Beads, PF = PowerFecal®, PFP = PowerFecal® Pro. * = Excluded from qPCR analysis as only one replicate amplified in qPCR. ** = Variation between replicates was greater than 3% but samples were included in analysis. *** Excluded from 16S analysis for having < 300 reads. Blue highlights = no bacterial DNA detected although total DNA was detected. (XLSX) [file pone.0253989.s007.xlsx]

## Sheet: Sheet1
S2 Table. Sample Concentrations and Reads. Total and bacterial DNA concentrations and number of 16S reads in each sample. (16S read counts are reported both before and after running “decontam,” an R package that identifies and removes potential contaminant taxa.) B = Bacteremia, BTL = Blood & Tissue with Lysozyme, MB = Magnetic Beads, PF = PowerFecal®, PFP = PowerFecal® Pro. * = Excluded from qPC…
Sample ID	Extraction Method	Sex	Total DNA Conc. (pg/ ml)	Bacterial DNA Conc. (pg/ml)	Bacterial DNA Conc. > Total DNA Conc.?	Cycle Threshold Values	Number of 16S Reads	Number of 16S reads after decontam
AW	B	F	0	2.29	yes	34.584	13861	12243
AWS, Pos. Control	B	F	134	157.14	yes	24.8	27674	27674
CB	B	M	76.4	0	no	-	439	439
CS	B	F	0	1.24	yes	36.007	17336	14469
DD	B	F	0	4.47	yes	33.036	15790	15197
DH	B	F	20	0.49	no	38.163	1995	1995
HB	B	F	0	2.51	yes	34.374	8944	8830
LS	B	F	220	28.1	no	28.784	35061	29678
SF	B	M	177	0.46**	no	38.3	22916	22500
SM	B	M	1060	371.45**	no	22.809	38850	38850
ZR	B	M	297	729.48	yes	21.247	19840	19840
Neg. Control	B	-	0	0	no	-	129	59
AW	BTL	F	62	0	no	-	624	555
AWS, Pos. Control	BTL	F	100	0	no	-	21419	21289
CB	BTL	M	32.8	0	no	-	42***	42***
CS	BTL	F	34.2	0.89	no	36.782	6869	6394
DD	BTL	F	0	0	no	-	316	316
DH	BTL	F	0	0	no	-	524	524
HB	BTL	F	49.6	0	no	-	959	881
LS	BTL	F	295	4.16	no	33.203	37267	34947
SF	BTL	M	36	0	no	-	101***	101***
SM	BTL	M	0	0	no	-	8177	8177
ZR	BTL	M	330	153.25	no	24.858	21257	21252
Neg. Control	BTL	-	0	0	no	-	8269	6936
AW	MB	F	0	0.46*	no	38.319	18236	18042
AWS, Pos. Control	MB	F	29.2	7.33**	no	31.895	27474	27434
CB	MB	M	20.8	0	no	-	276***	130***
CS	MB	F	0	0	no	-	8279	6011
DD	MB	F	0	0	no	-	21251	19782
DH	MB	F	0	0	no	-	6260	4812
HB	MB	F	0	0	no	-	13483	13400
LS	MB	F	0	0.28*	no	39.491	19000	17160
SF	MB	M	56	1.09*	no	36.309	16676	16620
SM	MB	M	120	100.17*	no	25.842	42090	42090
ZR	MB	M	624	18.74	no	29.722	15307	15305
Neg. Control	MB	-	0	0	no	-	8101	7899
AW	PF	F	0	0.3	yes	39.276	3062	2887
AWS, Pos. Control	PF	F	408	2.04	no	34.851	16462	16462
CB	PF	M	21.6	0	no	-	1083	838
CS	PF	F	0	0.33	yes	39.083	27436	26920
DD	PF	F	0	0.64	yes	37.53	11604	10770
DH	PF	F	40.4	0	no	-	3319	3319
HB	PF	F	0	0	no	-	2804	2707
LS	PF	F	198	1.61	no	35.398	22696	20430
SF	PF	M	34.8	0.54	no	37.917	19400	18487
SM	PF	M	1370	70.84	no	26.644	41586	41583
ZR	PF	M	38.8	45.45	yes	27.671	13353	13347
Neg. Control	PF	-	0	0	no	-	293	207
AW	PFP	F	0	0	no	-	2830	2498
AWS, Pos. Control	PFP	F	0	0.87	yes	36.837	18075	18060
CB	PFP	M	0	0	no	-	23***	23***
CS	PFP	F	0	0.57	yes	37.822	24282	19722
DD	PFP	F	0	0.69	yes	37.375	27631	26899
DH	PFP	F	0	0	no	-	615	528
HB	PFP	F	0	0	no	-	1262	1199
LS	PFP	F	780	6.28	no	32.25	24210	19361
SF	PFP	M	0	0	no	-	454	126
SM	PFP	M	0	0.316*	yes	39.173	23165	23165
ZR	PFP	M	127	230.53	yes	23.913	14773	14764
Neg. Control	PFP	-	0	0	no	-	123	-
